# Supplementary material for: Possible Use of Body Surface Area Value for Estimating Skeletal Muscle Mass in Chronic Liver Disease
Source: Diagnostics (Basel). 2025 Jan 23;15(3):263. doi: 10.3390/diagnostics15030263 (PMC11817660; doi:10.3390/diagnostics15030263)
Supplement: Supplementary file 1 [file diagnostics-15-00263-s001.zip]

Archive with 1 entries (1 files):
- diagnostics-3407427-supplementary.pdf
